# Supplementary material for: Folic Acid Improves Parkin-Null Drosophila Phenotypes and Transiently Reduces Vulnerable Dopaminergic Neuron Mitochondrial Hydrogen Peroxide Levels and Glutathione Redox Equilibrium
Source: Antioxidants (Basel). 2022 Oct 20;11(10):2068. doi: 10.3390/antiox11102068 (PMC9598960; doi:10.3390/antiox11102068)
Supplement: Supplementary file 1 [file antioxidants-11-02068-s001.zip]

Archive with 1 entries (1 files):
- antioxidants-1934174-supplementary.pdf
